# Supplementary material for: Transcriptome Profiling of the Whitefly Bemisia tabaci MED in Response to Single Infection of Tomato yellow leaf curl virus, Tomato chlorosis virus, and Their Co-infection
Source: Front Physiol. 2019 Apr 3;10:302. doi: 10.3389/fphys.2019.00302 (PMC6457337; doi:10.3389/fphys.2019.00302)
Supplement: Supplementary file 1 [file Data_Sheet_1.zip]

Archive with 5 entries (5 files):
- Supplementary Figures.DOCX
- Supplementary Table S1.xlsx
- Supplementary Table S2.xlsx
- Supplementary Table S3.xlsx
- Supplementary Table S4.xlsx
