# Supplementary material for: Transcriptome Profiling of the Whitefly Bemisia tabaci MED in Response to Single Infection of Tomato yellow leaf curl virus, Tomato chlorosis virus, and Their Co-infection
Source: Front Physiol. 2019 Apr 3;10:302. doi: 10.3389/fphys.2019.00302 (PMC6457337; doi:10.3389/fphys.2019.00302)
Supplement: Supplementary file 1 [file Data_Sheet_1.zip › Supplementary Table S1.xlsx]

## Sheet: Sheet1
			Supplementary Table S1 Detection and RT-qPCR validation primers used in this study
			Purpose	Primer	Sequence (5' to 3')
			Detection	TYLCV-F	ACGCATGCCTCTAATCCAGTGTA
				TYLCV-R	CCAATAAGGCGTAAGCGTGTAGAC
				ToCV-F	GGTTTGGATTTTGGTACTACATTCAGT
				ToCV-R	AAACTGCCTGCATGAAAAGTC
			RT-qPCR validation	BTA000384.1-F	CCAACCAACAAGTCGGAACT
				BTA000384.1-R	TCGTAGGGCACTTTCTGGAC
				BTA017585.2-F	GAACTAACCCATCCGCTCAA
				BTA017585.2-R	AATTGGAGCCCGTAGGTCTT
				BTA021906.3-F	ATCTGTTACCAACCGCAAGG
				BTA021906.3-R	GGGAACAAGAAGACGGTTGA
				BTA001187.1-F	TCCTTTGTTTGCAGGCTTCT
				BTA001187.1-R	CTCTACAGAGGCCGGAACTG
				BTA009039.1-F	AAGCTGGATCCGCTGTCTAA
				BTA009039.1-R	TCCGAGACACATCTGCTGAG
				BTA000144.1-F	ATTTGGGATCAAGGCAACTG
				BTA000144.1-R	TGGCAACCTTCCTTTGAATC
				BTA028491.1-F	TGGAACGTAGCCTCTCTGGT
				BTA028491.1-R	GGCGATCGTCTCTTTGTCTC
				BTA004369.1-F	TCACGGTGGAGTACAAGCTG
				BTA004369.1-R	GATCTTGTAGCAGCGGTTGA
				BTA005969.2-F	GTTTCAGGCGGAAGACTACG
				BTA005969.2-R	CCAGTGGAGTGGGTTCTTGT
				BTA009053.1-F	CCTACCGGGGATTATGTCCT
				BTA009053.1-R	GGTCCAGAATGTCCTTGGAA
				BTA011510.1-F	GTGGAACAAATGCCGCTTAT
				BTA011510.1-R	TGGATGGAACCTCTTCTTGG
				SDHA-F	GCGACTGATTCTTCTCCTGC
				SDHA-R	TGGTGCCAACAGATTAGGTGC
