# Supplementary material for: Transcriptome Profiling of the Whitefly Bemisia tabaci MED in Response to Single Infection of Tomato yellow leaf curl virus, Tomato chlorosis virus, and Their Co-infection
Source: Front Physiol. 2019 Apr 3;10:302. doi: 10.3389/fphys.2019.00302 (PMC6457337; doi:10.3389/fphys.2019.00302)
Supplement: Supplementary file 1 [file Data_Sheet_1.zip › Supplementary Table S2.xlsx]

## Sheet: Sheet1
			Supplementary Table S2 Unknown proteins associated with TYLCV, ToCV infection and TYLCV&ToCV co-infection
			Virus infection	Gene ID	Annotation	Va	NVb	FCc	q-value	Direction	Gene ID-Bd
			TYLCV	BTA000384.1	Unknown protein	422.68	34.9028	2.4308	4.5592e-33	Up	Bta07684
				BTA005344.1	Unknown protein	173.95	5.77926	1.9663	1.0885e-17	Up	Bta15123
				BTA026333.1	Unknown protein	222.458	33.2307	1.5126	3.6109e-10	Up	Bta01244
				BTA023229.1	Unknown protein	6461.59	2578.41	1.1038	1.7745e-09	Up	Bta06886
				BTA012081.1	Unknown protein	418.88	203.661	0.77711	0.0048477	Up	Bta01564
				BTA020422.1	Unknown protein	3.98611	49.8681	-0.76934	0.0078069	Down	Bta12698
				BTA007997.1	Unknown protein	7.51725	48.3555	-0.6814	0.040108	Down	Bta15621
			ToCV	BTA016668.1	Unknown protein	224.359	117.732	0.74356	0.046614	Up	Bta08287
				BTA005078.1	Unknown protein	3707.49	2360.96	0.58867	0.024399	Up	Bta07722
				BTA020071.1	Unknown protein	890.311	577.476	0.56093	0.044107	Up	Bta09334
				BTA008892.1	Unknown protein	1923.85	1294.65	0.52723	0.027937	Up	Bta00812
				BTA003093.2	Unknown protein	4724.04	10932.1	-1.0508	1.6778e-05	Down	Bta05758
				BTA023229.1	Unknown protein	707.413	2532.02	-1.0406	0.014674	Down	Bta06886
				BTA025951.2	Unknown protein	54.1901	148.372	-0.99409	0.012334	Down	Bta08945
				BTA023888.1	Unknown protein	57.7449	133.182	-0.84703	0.047505	Down	Bta05801
				BTA022042.1	Unknown protein	363.112	707.492	-0.7962	0.014591	Down	Bta09309
				BTA027611.2	Unknown protein	832.473	1507.5	-0.79435	2.5937e-05	Down	Bta09022
			TYLCV&ToCV	BTA004369.1	Unknown protein	256.599	40.2783	1.1582	0.0031088	Up	Bta13457
				BTA002573.1	Unknown protein	244.455	93.7895	0.99262	0.0060232	Up	Bta11983
				BTA010707.1	Unknown protein	78.4896	7.32046	0.88144	0.037481	Up	Bta08590
				BTA027611.2	Unknown protein	680.484	1627.14	-1.1203	1.0161e-08	Down	Bta09022
				BTA001903.1	Unknown protein	82.3171	201.463	-0.897	0.033176	Down	Bta00786
				BTA014107.1	Unknown protein	237.277	509.16	-0.83152	0.034594	Down	Bta14116
				BTA021208.1	Unknown protein	633.363	1297.19	-0.78864	0.049121	Down	Bta07464
			a Read count values from viruses-infected whiteflies.
			b Read count values from non-viruliferous whiteflies.
			c Fold change (log2 ratio) of gene expression.
			d Mapped genes in Bemisia tabaci MEAM1 genome
