# Supplementary material for: Transcriptome Profiling of the Whitefly Bemisia tabaci MED in Response to Single Infection of Tomato yellow leaf curl virus, Tomato chlorosis virus, and Their Co-infection
Source: Front Physiol. 2019 Apr 3;10:302. doi: 10.3389/fphys.2019.00302 (PMC6457337; doi:10.3389/fphys.2019.00302)
Supplement: Supplementary file 1 [file Data_Sheet_1.zip › Supplementary Table S3.xlsx]

## Sheet: Supplementary Table S3 
Supplementary Table S3 GO enrichment analysis of DEGs
Category	Term	Group	Gene number	Group	Gene number	Group	Gene number
Biological process	metabolic process	TYLCV infected vs uninfected	43	ToCV infected vs uninfected	113	TYLCV&ToCV co-infected vs uninfected	37
	small molecule metabolic process	TYLCV infected vs uninfected	8	ToCV infected vs uninfected	24	TYLCV&ToCV co-infected vs uninfected	4
	pyrimidine nucleoside metabolic process	TYLCV infected vs uninfected	0	ToCV infected vs uninfected	2	TYLCV&ToCV co-infected vs uninfected	0
	single-organism metabolic process	TYLCV infected vs uninfected	21	ToCV infected vs uninfected	53	TYLCV&ToCV co-infected vs uninfected	17
	protein metabolic process	TYLCV infected vs uninfected	12	ToCV infected vs uninfected	24	TYLCV&ToCV co-infected vs uninfected	14
	proteolysis	TYLCV infected vs uninfected	4	ToCV infected vs uninfected	12	TYLCV&ToCV co-infected vs uninfected	9
	glycosyl compound metabolic process	TYLCV infected vs uninfected	3	ToCV infected vs uninfected	8	TYLCV&ToCV co-infected vs uninfected	1
	organophosphate catabolic process	TYLCV infected vs uninfected	1	ToCV infected vs uninfected	3	TYLCV&ToCV co-infected vs uninfected	1
	dicarboxylic acid metabolic process	TYLCV infected vs uninfected	0	ToCV infected vs uninfected	3	TYLCV&ToCV co-infected vs uninfected	0
	organonitrogen compound metabolic process	TYLCV infected vs uninfected	11	ToCV infected vs uninfected	26	TYLCV&ToCV co-infected vs uninfected	8
	reactive oxygen species biosynthetic process	TYLCV infected vs uninfected	1	ToCV infected vs uninfected	0	TYLCV&ToCV co-infected vs uninfected	0
	reactive oxygen species metabolic process	TYLCV infected vs uninfected	2	ToCV infected vs uninfected	0	TYLCV&ToCV co-infected vs uninfected	1
	nitric oxide biosynthetic process	TYLCV infected vs uninfected	1	ToCV infected vs uninfected	0	TYLCV&ToCV co-infected vs uninfected	0
	nitric oxide metabolic process	TYLCV infected vs uninfected	1	ToCV infected vs uninfected	0	TYLCV&ToCV co-infected vs uninfected	0
	transmembrane transport	TYLCV infected vs uninfected	5	ToCV infected vs uninfected	22	TYLCV&ToCV co-infected vs uninfected	2
	lipid transport	TYLCV infected vs uninfected	2	ToCV infected vs uninfected	1	TYLCV&ToCV co-infected vs uninfected	1
	high-affinity iron ion transmembrane transport	TYLCV infected vs uninfected	1	ToCV infected vs uninfected	0	TYLCV&ToCV co-infected vs uninfected	0
	cellular iron ion homeostasis	TYLCV infected vs uninfected	0	ToCV infected vs uninfected	2	TYLCV&ToCV co-infected vs uninfected	0
	regulation of meiotic cell cycle	TYLCV infected vs uninfected	0	ToCV infected vs uninfected	0	TYLCV&ToCV co-infected vs uninfected	1
	alpha-tubulin acetylation	TYLCV infected vs uninfected	1	ToCV infected vs uninfected	0	TYLCV&ToCV co-infected vs uninfected	0
Cellular component	cytoplasm	TYLCV infected vs uninfected	7	ToCV infected vs uninfected	15	TYLCV&ToCV co-infected vs uninfected	10
	endoplasmic reticulum lumen	TYLCV infected vs uninfected	1	ToCV infected vs uninfected	1	TYLCV&ToCV co-infected vs uninfected	0
	RNA polymerase I transcription factor complex	TYLCV infected vs uninfected	0	ToCV infected vs uninfected	1	TYLCV&ToCV co-infected vs uninfected	0
	high-affinity iron permease complex	TYLCV infected vs uninfected	1	ToCV infected vs uninfected	0	TYLCV&ToCV co-infected vs uninfected	0
	eukaryotic translation initiation factor 2 complex	TYLCV infected vs uninfected	0	ToCV infected vs uninfected	0	TYLCV&ToCV co-infected vs uninfected	1
	protein phosphatase type 2A complex	TYLCV infected vs uninfected	0	ToCV infected vs uninfected	0	TYLCV&ToCV co-infected vs uninfected	1
Molecular function	catalytic activity	TYLCV infected vs uninfected	32	ToCV infected vs uninfected	104	TYLCV&ToCV co-infected vs uninfected	29
	hydrolase activity	TYLCV infected vs uninfected	14	ToCV infected vs uninfected	48	TYLCV&ToCV co-infected vs uninfected	17
	GTP cyclohydrolase activity	TYLCV infected vs uninfected	1	ToCV infected vs uninfected	1	TYLCV&ToCV co-infected vs uninfected	0
	oxidoreductase activity, acting on diphenols and related substances as donors, cytochrome as acceptor	TYLCV infected vs uninfected	1	ToCV infected vs uninfected	2	TYLCV&ToCV co-infected vs uninfected	1
	phosphofructokinase activity	TYLCV infected vs uninfected	2	ToCV infected vs uninfected	1	TYLCV&ToCV co-infected vs uninfected	0
	carbohydrate kinase activity	TYLCV infected vs uninfected	2	ToCV infected vs uninfected	1	TYLCV&ToCV co-infected vs uninfected	0
	acetyl-CoA carboxylase activity	TYLCV infected vs uninfected	0	ToCV infected vs uninfected	2	TYLCV&ToCV co-infected vs uninfected	0
	diacylglycerol O-acyltransferase activity	TYLCV infected vs uninfected	1	ToCV infected vs uninfected	2	TYLCV&ToCV co-infected vs uninfected	0
	cholesterol binding	TYLCV infected vs uninfected	0	ToCV infected vs uninfected	0	TYLCV&ToCV co-infected vs uninfected	1
	cysteine-type peptidase activity	TYLCV infected vs uninfected	3	ToCV infected vs uninfected	6	TYLCV&ToCV co-infected vs uninfected	6
	cysteine-type endopeptidase activity	TYLCV infected vs uninfected	3	ToCV infected vs uninfected	6	TYLCV&ToCV co-infected vs uninfected	4
	peptidase activity	TYLCV infected vs uninfected	6	ToCV infected vs uninfected	15	TYLCV&ToCV co-infected vs uninfected	9
	pyridoxal phosphate binding	TYLCV infected vs uninfected	2	ToCV infected vs uninfected	6	TYLCV&ToCV co-infected vs uninfected	2
	phosphorelay response regulator activity	TYLCV infected vs uninfected	1	ToCV infected vs uninfected	1	TYLCV&ToCV co-infected vs uninfected	0
	ligase activity, forming nitrogen-metal bonds	TYLCV infected vs uninfected	1	ToCV infected vs uninfected	1	TYLCV&ToCV co-infected vs uninfected	1
	ferric iron binding	TYLCV infected vs uninfected	0	ToCV infected vs uninfected	2	TYLCV&ToCV co-infected vs uninfected	0
	iron ion binding	TYLCV infected vs uninfected	3	ToCV infected vs uninfected	9	TYLCV&ToCV co-infected vs uninfected	1
	anion binding	TYLCV infected vs uninfected	15	ToCV infected vs uninfected	30	TYLCV&ToCV co-infected vs uninfected	6
	nitric-oxide synthase activity	TYLCV infected vs uninfected	1	ToCV infected vs uninfected	0	TYLCV&ToCV co-infected vs uninfected	0
	tubulin N-acetyltransferase activity	TYLCV infected vs uninfected	1	ToCV infected vs uninfected	0	TYLCV&ToCV co-infected vs uninfected	0
