# Supplementary material for: Transcriptome Profiling of the Whitefly Bemisia tabaci MED in Response to Single Infection of Tomato yellow leaf curl virus, Tomato chlorosis virus, and Their Co-infection
Source: Front Physiol. 2019 Apr 3;10:302. doi: 10.3389/fphys.2019.00302 (PMC6457337; doi:10.3389/fphys.2019.00302)
Supplement: Supplementary file 1 [file Data_Sheet_1.zip › Supplementary Table S4.xlsx]

## Sheet: Supplementary Table S4 
Supplementary Table S4 KEGG pathway enrichment analysis of DEGs
Category	Term	Group	Gene number (UP; Down)	Group	Gene number (UP; Down)	Group	Gene number (UP; Down)
Metabolism and detoxification	Metabolic pathways	TYLCV infected vs uninfected	10 (2; 8)	ToCV infected vs uninfected	37 (14; 23)	TYLCV&ToCV co-infected vs uninfected	7 (2; 5)
	Metabolism of xenobiotics by cytochrome P450	TYLCV infected vs uninfected	0	ToCV infected vs uninfected	3 (0; 3)	TYLCV&ToCV co-infected vs uninfected	0
	Nicotinate and nicotinamide metabolism	TYLCV infected vs uninfected	0	ToCV infected vs uninfected	2 (0; 2)	TYLCV&ToCV co-infected vs uninfected	0
	Glutathione metabolism	TYLCV infected vs uninfected	1 (0; 1)	ToCV infected vs uninfected	2 (1; 1)	TYLCV&ToCV co-infected vs uninfected	0
Response to oxidative stress	Peroxisome	TYLCV infected vs uninfected	1 (0; 1)	ToCV infected vs uninfected	1 (0; 1)	TYLCV&ToCV co-infected vs uninfected	1 (0; 1)
Transport	RNA transport	TYLCV infected vs uninfected	0	ToCV infected vs uninfected	2 (1; 1)	TYLCV&ToCV co-infected vs uninfected	1 (1; 0)
	Protein export	TYLCV infected vs uninfected	0	ToCV infected vs uninfected	1 (0; 1)	TYLCV&ToCV co-infected vs uninfected	0
	ABC transporters	TYLCV infected vs uninfected	0	ToCV infected vs uninfected	2 (0; 2)	TYLCV&ToCV co-infected vs uninfected	0
Signaling pathways involved in defence response	Notch signaling pathway	TYLCV infected vs uninfected	0	ToCV infected vs uninfected	1 (1; 0)	TYLCV&ToCV co-infected vs uninfected	1 (1; 0)
	Hippo signaling pathway-fly	TYLCV infected vs uninfected	1 (1; 0)	ToCV infected vs uninfected	1 (1; 0)	TYLCV&ToCV co-infected vs uninfected	0
	FoxO signaling pathway	TYLCV infected vs uninfected	1 (1; 0)	ToCV infected vs uninfected	1 (0; 1)	TYLCV&ToCV co-infected vs uninfected	0
	Wnt signaling pathway	TYLCV infected vs uninfected	1 (0; 1)	ToCV infected vs uninfected	0	TYLCV&ToCV co-infected vs uninfected	0
Immune response	Lysosome	TYLCV infected vs uninfected	3 (1; 2)	ToCV infected vs uninfected	7 (1; 6)	TYLCV&ToCV co-infected vs uninfected	4 (4; 0)
	Phagosome	TYLCV infected vs uninfected	1 (0; 1)	ToCV infected vs uninfected	1 (0; 1)	TYLCV&ToCV co-infected vs uninfected	1
Genetic information process	mRNA surveillance pathway	TYLCV infected vs uninfected	0	ToCV infected vs uninfected	2 (1; 1)	TYLCV&ToCV co-infected vs uninfected	1
	RNA degradation	TYLCV infected vs uninfected	1 (1; 0)	ToCV infected vs uninfected	2 (1; 1)	TYLCV&ToCV co-infected vs uninfected	0
	Ribosome	TYLCV infected vs uninfected	1 (1; 0)	ToCV infected vs uninfected	8 (5; 3)	TYLCV&ToCV co-infected vs uninfected	2 (2; 0)
	Spliceosome	TYLCV infected vs uninfected	1 (0; 1)	ToCV infected vs uninfected	2 (2; 0)	TYLCV&ToCV co-infected vs uninfected	3 (2; 1)
Carbohydrate metabolism	Fructose and mannose metabolism	TYLCV infected vs uninfected	1 (0; 1)	ToCV infected vs uninfected	0	TYLCV&ToCV co-infected vs uninfected	0
	Starch and sucrose metabolism	TYLCV infected vs uninfected	0	ToCV infected vs uninfected	3 (0; 3)	TYLCV&ToCV co-infected vs uninfected	1 (1; 0)
Protein biosynthesis and metabolism	Protein processing in endoplasmic reticulum	TYLCV infected vs uninfected	4 (4; 2)	ToCV infected vs uninfected	6 (3; 3)	TYLCV&ToCV co-infected vs uninfected	4 (3; 1)
	Biosynthesis of amino acids	TYLCV infected vs uninfected	3 (1; 2)	ToCV infected vs uninfected	6 (1; 5)	TYLCV&ToCV co-infected vs uninfected	2 (1; 1)
	N-Glycan biosynthesis	TYLCV infected vs uninfected	0	ToCV infected vs uninfected	1 (0; 1)	TYLCV&ToCV co-infected vs uninfected	0
	Proteasome	TYLCV infected vs uninfected	0	ToCV infected vs uninfected	2 (1; 1)	TYLCV&ToCV co-infected vs uninfected	0
	Butanoate metabolism	TYLCV infected vs uninfected	1 (0; 1)	ToCV infected vs uninfected	3 (1; 2)	TYLCV&ToCV co-infected vs uninfected	1 (0; 1)
	Alanine, aspartate and glutamate metabolism	TYLCV infected vs uninfected	1 (0; 1)	ToCV infected vs uninfected	3 (1; 2)	TYLCV&ToCV co-infected vs uninfected	1 (0; 1)
	Arginine and proline metabolism	TYLCV infected vs uninfected	2 (0; 2)	ToCV infected vs uninfected	3 (0; 3)	TYLCV&ToCV co-infected vs uninfected	0
	Valine, leucine and isoleucine degradation	TYLCV infected vs uninfected	2 (1; 1)	ToCV infected vs uninfected	2 (0; 2)	TYLCV&ToCV co-infected vs uninfected	1 (0; 1)
	Tryptophan metabolism	TYLCV infected vs uninfected	1 (0; 1)	ToCV infected vs uninfected	2 (0; 2)	TYLCV&ToCV co-infected vs uninfected	1 (0; 1)
	Cysteine and methionine metabolism	TYLCV infected vs uninfected	0	ToCV infected vs uninfected	1 (0; 1)	TYLCV&ToCV co-infected vs uninfected	2 (1; 1)
Lipid biosynthesis and metabolism	Fatty acid biosynthesis	TYLCV infected vs uninfected	0	ToCV infected vs uninfected	5 (3; 2)	TYLCV&ToCV co-infected vs uninfected	0
	Fatty acid metabolism	TYLCV infected vs uninfected	1 (0; 1)	ToCV infected vs uninfected	7 (3; 4)	TYLCV&ToCV co-infected vs uninfected	1 (0; 1)
	Fatty acid degradation	TYLCV infected vs uninfected	1 (0; 1)	ToCV infected vs uninfected	2 (0; 2)	TYLCV&ToCV co-infected vs uninfected	1 (0; 1)
	Glycerolipid metabolism	TYLCV infected vs uninfected	1 (0; 1)	ToCV infected vs uninfected	1 (1; 0)	TYLCV&ToCV co-infected vs uninfected	1 (0; 1)
	Sphingolipid metabolism	TYLCV infected vs uninfected	1 (0; 1)	ToCV infected vs uninfected	2 (1; 1)	TYLCV&ToCV co-infected vs uninfected	1 (0; 1)
Energy metabolism	Oxidative phosphorylation	TYLCV infected vs uninfected	1 (0; 1)	ToCV infected vs uninfected	5 (4; 1)	TYLCV&ToCV co-infected vs uninfected	0
	Carbon metabolism	TYLCV infected vs uninfected	1 (0; 1)	ToCV infected vs uninfected	6 (1; 5)	TYLCV&ToCV co-infected vs uninfected	2 (0; 2)
	Citrate cycle (TCA cycle)	TYLCV infected vs uninfected	1 (1; 0)	ToCV infected vs uninfected	2 (1; 1)	TYLCV&ToCV co-infected vs uninfected	1 (0; 1)
	Pantothenate and CoA biosynthesis	TYLCV infected vs uninfected	1 (1; 0)	ToCV infected vs uninfected	0	TYLCV&ToCV co-infected vs uninfected	0
	Pyruvate metabolism	TYLCV infected vs uninfected	1 (1; 0)	ToCV infected vs uninfected	4 (3; 1)	TYLCV&ToCV co-infected vs uninfected	1 (0; 1)
	Glyoxylate and dicarboxylate metabolism	TYLCV infected vs uninfected	0	ToCV infected vs uninfected	3 (0; 3)	TYLCV&ToCV co-infected vs uninfected	1 (0; 1)
Others	Folate biosynthesis	TYLCV infected vs uninfected	1 (0; 1)	ToCV infected vs uninfected	2 (0; 2)	TYLCV&ToCV co-infected vs uninfected	1 (0; 1)
	Selenocompound metabolism	TYLCV infected vs uninfected	1 (1; 0)	ToCV infected vs uninfected	0	TYLCV&ToCV co-infected vs uninfected	1 (1; 0)
	2-Oxocarboxylic acid metabolism	TYLCV infected vs uninfected	2 (1; 1)	ToCV infected vs uninfected	3 (0; 3)	TYLCV&ToCV co-infected vs uninfected	1 (0; 1)
